# Supplementary material for: Impact of maternal mental health interventions on child-related outcomes in low- and middle-income countries: a systematic review and meta-analysis
Source: Epidemiol Psychiatr Sci. 2020 Oct 19;29:e174. doi: 10.1017/S2045796020000864 (PMC7681164; doi:10.1017/S2045796020000864)
Supplement: Supplementary file 1 [file S2045796020000864sup001.zip]

Archive with 9 entries (9 files):
- S2045796020000864sup001.docx
- S2045796020000864sup002.docx
- S2045796020000864sup003.docx
- S2045796020000864sup004.docx
- S2045796020000864sup005.docx
- S2045796020000864sup006.docx
- S2045796020000864sup007.docx
- S2045796020000864sup008.docx
- S2045796020000864sup009.docx
